# Supplementary material for: Salivary Biomarkers for the Diagnosis of Sjögren’s Syndrome: A Review of the Last Decade
Source: Biomedicines. 2025 Oct 30;13(11):2664. doi: 10.3390/biomedicines13112664 (PMC12649840; doi:10.3390/biomedicines13112664)
Supplement: Supplementary file 1 [file biomedicines-13-02664-s001.zip]

Archive with 3 entries (3 files):
- Figure S1. Quality assessment, including the main potential risk of bias.pdf
- Table S1. Diagnostic criteria of Sjogren syndrome.pdf
- Table S2. Results.pdf
